# Supplementary material for: Dynamic Volumetric Imaging of Mouse Cerebral Blood Vessels In Vivo with an Ultralong Anti-Diffracting Beam
Source: Molecules. 2023 Jun 23;28(13):4936. doi: 10.3390/molecules28134936 (PMC10343797; doi:10.3390/molecules28134936)
Supplement: Supplementary file 1 [file molecules-28-04936-s001.zip]

Archive with 2 entries (2 files):
- molecules-2435678-supplementary.pdf
- Video S1.avi
